# Supplementary material for: Differential Distribution of the wlaN and cgtB Genes, Associated with Guillain-Barré Syndrome, in Campylobacter jejuni Isolates from Humans, Broiler Chickens, and Wild Birds
Source: Microorganisms. 2020 Feb 26;8(3):325. doi: 10.3390/microorganisms8030325 (PMC7142995; doi:10.3390/microorganisms8030325)
Supplement: Supplementary file 1 [file microorganisms-08-00325-s001.zip]

Archive with 4 entries (4 files):
- Table S1.pdf
- FIG S1.pdf
- FIG S2.pdf
- FIG S3.pdf
